# Supplementary material for: Growth Performance, Meat Quality and Antioxidant Status of Sheep Supplemented with Tannins: A Meta-Analysis
Source: Animals (Basel). 2021 Nov 8;11(11):3184. doi: 10.3390/ani11113184 (PMC8614576; doi:10.3390/ani11113184)
Supplement: Supplementary file 1 [file animals-11-03184-s001.zip]

Archive with 1 entries (1 files):
- animals-1429497-supplementary.pdf
